# Supplementary material for: Bioinformatic strategies for the analysis of genomic aberrations detected by targeted NGS panels with clinical application
Source: PeerJ. 2021 Mar 31;9:e10897. doi: 10.7717/peerj.10897 (PMC8019320; doi:10.7717/peerj.10897)
Supplement: Supplemental Information 1 [file peerj-09-10897-s001.xlsx]

## Sheet: Sheet1
	Gene	Reference genome	Chromosome	Start position	Variant classification	Variant type	Reference allele	Alternative allele	HGVS - cDNA	HGVS - protein	Transcript_ID	Read depth	Reference reads	Alternative reads	VAF	Existing variation	SIFT	PolyPhen	Clinvar	IMPACT	1000 Genomes AF	Gnomad AF
	NOTCH1	GRCh38	9	136496196	frameshift_variant	deletion	CAG	C	c.7541_7542del	p.Pro2514ArgfsTer4	NM_017617.4	876	447	429	0.49	rs763016003&COSM12774	.	.	.	HIGH	.	2.1e-05
	TP53	GRCh38	17	7674221	missense_variant	SNV	G	A	c.742C>T	p.Arg248Trp	NM_000546.5	305	47	258	0.847	rs121912651&COSM10656	deleterious(0)	probably_damaging(1)	likely_pathogenic&pathogenic	MODERATE	.	4e-06
	SF3B1	GRCh38	2	197402110	missense_variant	SNV	T	C	c.2098A>G	p.Lys700Glu	NM_012433.3	450	227	223	0.495	rs559063155&COSM84677	deleterious(0)	probably_damaging(0.999)	likely_pathogenic	MODERATE	0.0002	8.7e-05
	TP53	GRCh38	17	7675238	splice_acceptor_variant	SNV	T	G	c.376-2A>C	.	NM_000546.5	647	541	106	0.163	rs786202799&COSM46049	.	.	likely_pathogenic	HIGH	.	4e-06
	EGR2	GRCh38	10	62813572	missense_variant	SNV	C	T	c.1066G>A	p.Glu356Lys	NM_000399.4	596	310	286	0.479	rs751448371&COSM145364	deleterious(0)	possibly_damaging(0.762)	uncertain_significance&likely_pathogenic	MODERATE	.	0
