# Supplementary material for: Bioinformatic strategies for the analysis of genomic aberrations detected by targeted NGS panels with clinical application
Source: PeerJ. 2021 Mar 31;9:e10897. doi: 10.7717/peerj.10897 (PMC8019320; doi:10.7717/peerj.10897)
Supplement: Supplemental Information 3 [file peerj-09-10897-s003.xlsx]

## Sheet: Supplemental Table 3
Task	Bioinformatic step	Software/tool	Parametres	Adjusted parameters behavior
Reads processing and QC	Trimming	CUTADAPT	"-m 50"	Discard reads shorter than 50 nucleotides
	First alignment	BWA/mem	Default
	First BAM QC	SAMtools/flagstat	Default
		SAMtools/stats	Default
		PICARD/CollectHsMetrics	Default
		PICARD/CollectAlignmentSummaryMetrics	Default
	UMI processing	FGBIO/AnnotateBamWithUmis	Default
		PICARD/MarkDuplicates	BARCODE_TAG=RX	BAM tag RX for UMI
		SAMBLASTER	"--addMateTags"	Add MC and MQ tags to all output paired-end BAM lines
		FGBIO/GroupReadsByUmi	"-s 'adjacency'"	Grouping of UMIs is performed by 'adjacency' strategy (see FGBIO manual)
		FGBIO/CallMolecularConsensusReads	"-M 1"	Use minimal 1 read to call consensus base
		FGBIO/FilterConsensusReads	"-M 1"	At least 1 read supporting consensus base
			"-N 1"	Minimum base quality 1
	Convert processed bam to fastq	BEDTOOLS/bamtofastq	Default
	Second alignment	BWA/mem	Default
	Second BAM QC	SAMtools/flagstat	Default
		SAMtools/stats	Default
		PICARD/CollectHsMetrics	Default
		PICARD/CollectAlignmentSummaryMetrics	Default
	Consensus statistics from BAM file	SAMTOOLS/view | cut -f 2,12	Default	Extract field 2,12 with UMI tags
	FgbioStat	CUSTOM R script	Default
	Per-base coverage	BEDTOOLS/coverage	Default
	Coverage Stats	CUSTOM R script	Default
SNV/Indel detection	Somatic variant calling	GATK/Mutect2	"--annotation StrandArtifact"	Annotations for strand artifact filter calculated by a Bayesian model
			"--min-base-quality-score 20"	Minimum base quality 20 to consider base for calling
		GATK/FilterMutectCalls	Default
	Normalize variants	BCFTOOLS/norm	Default
	Annotate variants	Variant Effect Predictor (VEP)	"--cache_version 95"	Use human cache version 95
			"--merged"	Use the merged Ensembl and RefSeq cache
			"--vcf"	Output vcf format
			"--everything"	(see vep documentation)
CNV analysis	SNP detection for BAF analysis	GATK/HaplotypeCaller	"--dbsnp"	Add dbSNP ID to each SNP
	SNP variant annotation	SnpSift/annotate	Default
	Read depth approach	Workflow tCoNuT	Default
	Segmentation	DNAcopy/CBS algorithm	Default by tCoNuT
